# Supplementary material for: Anti-Inflammatory and Anti-Acne Effects of Hamamelis virginiana Bark in Human Keratinocytes
Source: Antioxidants (Basel). 2022 Jun 5;11(6):1119. doi: 10.3390/antiox11061119 (PMC9220085; doi:10.3390/antiox11061119)
Supplement: Supplementary file 1 [file antioxidants-11-01119-s001.zip]

Archive with 1 entries (1 files):
- antioxidants-1713960-supplementary.pdf
